# Supplementary material for: Host DNA Demethylation Induced by DNMT1 Inhibition Up-Regulates Antiviral OASL Protein during Influenza a Virus Infection
Source: Viruses. 2023 Jul 28;15(8):1646. doi: 10.3390/v15081646 (PMC10459088; doi:10.3390/v15081646)
Supplement: Supplementary file 1 [file viruses-15-01646-s001.zip]

Archive with 1 entries (1 files):
- viruses-2514038-supplementary.pdf
